# Supplementary material for: Reverse Engineering Cancer: Inferring Transcriptional Gene Signatures from Copy Number Aberrations with ICAro
Source: Cancers (Basel). 2019 Feb 22;11(2):256. doi: 10.3390/cancers11020256 (PMC6406408; doi:10.3390/cancers11020256)
Supplement: Supplementary file 1 [file cancers-11-00256-s001.zip]

Archive with 5 entries (4 files):
- FigS1.png
- __MACOSX/
- __MACOSX/._FigS1.png
- ICAro - supplementary tables.xlsx
- __MACOSX/._ICAro - supplementary tables.xlsx
