# Supplementary material for: Reverse Engineering Cancer: Inferring Transcriptional Gene Signatures from Copy Number Aberrations with ICAro
Source: Cancers (Basel). 2019 Feb 22;11(2):256. doi: 10.3390/cancers11020256 (PMC6406408; doi:10.3390/cancers11020256)
Supplement: Supplementary file 1 [file cancers-11-00256-s001.zip › ICAro - supplementary tables.xlsx]

## Sheet: Table S1
gene	dataset
CDKN2B	ACC
MTAP	ACC
RB1	ACC
LPAR6	BLCA
CSMD1	BRCA
RB1	BRCA
CROCC	CHOL
FHIT	COADREAD
LGALS9C	ESCA
KLHL9	GBM
CDKN2A	GBM
CDKN2B	GBM
KLHL9	GBMLGG
CDKN2A	GBMLGG
CDKN2B	GBMLGG
CDKN2A	HNSC
FAT1	HNSC
MGAM	LAML
UBE3C	LAML
RB1	LIHC
CDKN2A	LUSC
ATP5D	OV
SBNO2	OV
KLF16	OV
MUM1	OV
MIDN	OV
REEP6	OV
ATP8B3	OV
MEX3D	OV
MAN1A2	PCPG
PTEN	PRAD
RB1	SARC
LPAR6	SARC
ATP1B2	SARC
TP53	SARC
CDKN2A	SARC
CDKN2B	SARC
BOK	SARC
DTYMK	SARC
HDLBP	SARC
GMDS	STAD
CDKN2A	STAD
SMAD4	STAD
ELAC1	STAD
PARK2	STAD
CDKN2A	STES
GMDS	STES
SMAD4	STES
ELAC1	STES
PARK2	STES

## Sheet: Table S2
Disease Name	Cohort	Cases
Adrenocortical carcinoma	ACC	92
Bladder urothelial carcinoma	BLCA	412
Breast invasive carcinoma	BRCA	1098
Cervical and endocervical cancers	CESC	307
Cholangiocarcinoma	CHOL	51
Colon adenocarcinoma	COAD	460
Colorectal adenocarcinoma	COADREAD	631
Lymphoid Neoplasm Diffuse Large B-cell Lymphoma	DLBC	58
Esophageal carcinoma	ESCA	185
FFPE Pilot Phase II	FPPP	38
Glioblastoma multiforme	GBM	613
Glioma	GBMLGG	1129
Head and Neck squamous cell carcinoma	HNSC	528
Kidney Chromophobe	KICH	113
Pan-kidney cohort (KICH+KIRC+KIRP)	KIPAN	973
Kidney renal clear cell carcinoma	KIRC	537
Kidney renal papillary cell carcinoma	KIRP	323
Acute Myeloid Leukemia	LAML	200
Brain Lower Grade Glioma	LGG	516
Liver hepatocellular carcinoma	LIHC	377
Lung adenocarcinoma	LUAD	585
Lung squamous cell carcinoma	LUSC	504
Mesothelioma	MESO	87
Ovarian serous cystadenocarcinoma	OV	602
Pancreatic adenocarcinoma	PAAD	185
Pheochromocytoma and Paraganglioma	PCPG	179
Prostate adenocarcinoma	PRAD	499
Rectum adenocarcinoma	READ	171
Sarcoma	SARC	261
Skin Cutaneous Melanoma	SKCM	470
Stomach adenocarcinoma	STAD	443
Stomach and Esophageal carcinoma	STES	628
Testicular Germ Cell Tumors	TGCT	150
Thyroid carcinoma	THCA	503
Thymoma	THYM	124
Uterine Corpus Endometrial Carcinoma	UCEC	560
Uterine Carcinosarcoma	UCS	57
Uveal Melanoma	UVM	80

## Sheet: Table S3
signature	mean_random	mean_icaro	log2fc	pval
cpd	142.91	735.09	-2.36	0.0002791
cpu	32.73	1,039.49	-4.99	0.0916935
kpd	25.09	18.44	0.44	0.6926648
kpu	10.52	10.84	-0.04	0.9716814
lpd	3.39	23.93	-2.82	0.0000011
lpu	4.21	8.47	-1.01	0.2641233

## Sheet: Table S4
gene
ABL2
ACACA
ACAD8
ACO1
ACSL3
ACSL6
ACTB
ACTG1
ACTG2
ACVR1B
ACVR2A
ADAM10
ADCY1
AFF4
AGO3
AHCTF1
AHNAK
AHR
AKAP9
AKT1
ALK
ANK3
APAF1
APC
AQR
ARAP3
ARFGAP1
ARFGAP3
ARFGEF1
ARFGEF2
ARHGAP26
ARHGAP29
ARHGAP35
ARHGEF2
ARID1A
ARID1B
ARID2
ARID4A
ARID4B
ARID5B
ARNTL
ASH1L
ASPM
ASXL1
ATF1
ATIC
ATM
ATR
AXIN1
AXIN2
B2M
BAP1
BAZ2B
BCL11A
BCLAF1
BLM
BMPR2
BNC2
BPTF
BRAF
BRCA1
BRCA2
BRWD1
CAD
CAPN7
CARM1
CASP1
CASP8
CAST
CAT
CBFB
CCAR1
CCND1
CCT5
CDC27
CDC73
CDH1
CDK12
CDK4
CDKN1A
CDKN1B
CDKN2A
CEBPA
CEP290
CHD1L
CHD3
CHD4
CHD6
CHD8
CHD9
CHEK2
CIC
CIITA
CLASP2
CLCC1
CLOCK
CLSPN
CLTC
CNOT1
CNOT3
CNOT4
CNTNAP1
COL1A1
COPS2
CREBBP
CRNKL1
CRTC3
CSDE1
CSNK1G3
CSNK2A1
CTCF
CTNNB1
CTNND1
CTTN
CUL1
CUL2
CUL3
CUX1
CYLD
CYTH4
DDX5
DEPDC1B
DHX15
DHX35
DHX9
DICER1
DIS3
DLG1
DNMT3A
EEF1A1
EEF1B2
EFTUD2
EGFR
EIF2AK3
EIF4A2
EIF4G1
EIF4G3
ELF1
ELF3
EP300
EPC1
EPHA1
EPHA2
EPHA4
EPHB2
ERBB2
ERBB2IP
ERBB3
ERCC2
EZH2
FAF1
FAM46C
FANCI
FAS
FAT1
FAT2
FBXO11
FBXW7
FCRL4
FGFR1
FGFR2
FGFR3
FIP1L1
FKBP5
FLT3
FN1
FOXA1
FOXA2
FOXP1
FRG1
FUBP1
FUS
FXR1
G3BP1
G3BP2
GATA3
GNA11
GNAI1
GNAS
GNG2
GOLGA5
GPS2
GPSM2
HDAC3
HDAC9
HGF
HLA-A
HLA-B
HLF
HNF1A
HNRNPDL
HRAS
HSP90AA1
HSP90AB1
HSPA8
IDH1
IDH2
ING1
INPP4A
INPPL1
IREB2
IRF2
IRF6
IRF7
IRS2
ITGA9
ITSN1
JMY
KALRN
KAT6B
KDR
KEAP1
KIT
KLF4
KLF6
KMT2A
KMT2C
KMT2D
KRAS
LAMA2
LCP1
LDHA
LIMA1
LNPEP
LPHN2
LRP6
LRPPRC
MACF1
MAGI2
MAP2K1
MAP2K4
MAP3K1
MAP3K11
MAP3K4
MAP4K1
MAP4K3
MAT2A
MAX
MCM3
MCM8
MECOM
MED17
MED23
MED24
MEF2C
MEN1
MET
MFNG
MGA
MGMT
MKL1
MLH1
MLH3
MLLT4
MMP2
MNDA
MSR1
MTOR
MUC20
MYB
MYC
MYCN
MYD88
MYH10
MYH11
MYH14
MYH9
NAP1L1
NCF2
NCK1
NCKAP1
NCOR1
NCOR2
NDRG1
NEDD4L
NF1
NF2
NFATC4
NFE2L2
NKX3-1
NOTCH1
NOTCH2
NPM1
NR2F2
NR4A2
NRAS
NSD1
NTN4
NTRK2
NUP107
NUP93
NUP98
NUTM1
PABPC1
PABPC3
PAX5
PBRM1
PCBP1
PCDH18
PCSK5
PCSK6
PER1
PGR
PIK3C2B
PIK3CA
PIK3CB
PIK3R1
PIK3R3
PIP5K1A
PLCB1
PLCG1
PLXNA1
PLXNB2
POLR2B
POM121
PPM1D
PPP2R1A
PPP2R5A
PPP2R5C
PPP6C
PRKAR1A
PRKCZ
PRPF8
PRRX1
PSIP1
PSMA6
PSMD11
PSME3
PTCH1
PTEN
PTGS1
PTPN11
PTPRF
PTPRU
RAC1
RAD21
RAD23B
RASA1
RASA2
RASGRP1
RB1
RBM5
RFC4
RGS3
RHEB
RHOA
RHOT1
ROBO2
RPL22
RPL5
RPSAP58
RTN4
RUNX1
SCAI
SEC24D
SEC31A
SETD2
SETDB1
SF3A3
SF3B1
SFPQ
SH2B3
SHMT1
SIN3A
SMAD2
SMAD4
SMARCA4
SMARCB1
SMO
SMURF2
SOS1
SOS2
SOX17
SOX9
SPOP
SPRR3
SPTAN1
SRGAP1
SRGAP3
STAG1
STARD13
STIP1
STK11
STK4
SUZ12
SVEP1
SYK
SYNCRIP
TAOK1
TAOK2
TBL1XR1
TBX3
TCF12
TCF4
TCF7L2
TET2
TFDP1
TFDP2
TGFBR2
THRAP3
TJP1
TJP2
TNPO1
TNPO2
TOM1
TP53
TP53BP1
TRERF1
TRIO
TRIP10
TSC1
TXNIP
U2AF1
USP6
VHL
VIM
WASF3
WHSC1
WHSC1L1
WIPF1
WNK1
WNT5A
WT1
XPO1
XRN1
YBX1
YBX3
ZC3H11A
ZFHX3
ZFP36L1
ZFP36L2
ZMYM2
ZNF292
ZNF638
ZNF750
ZNF814

## Sheet: Table S5
dataset	total	no_cnv	no_or_few_mrna	no_control	success	perc_success
ACC	436	278	144	0	14	0.0321101
BLCA	436	214	205	0	17	0.0389908
BRCA	436	143	242	0	51	0.116972
CESC	436	250	151	0	35	0.0802752
CHOL	436	393	41	0	2	0.00458716
COAD	436	247	166	0	23	0.0527523
COADREAD	436	213	201	0	22	0.0504587
DLBC	436	372	62	0	2	0.00458716
ESCA	436	297	122	0	17	0.0389908
GBM	436	197	210	0	29	0.0665138
GBMLGG	436	163	256	0	17	0.0389908
HNSC	436	263	160	0	13	0.0298165
KIRC	436	281	135	0	20	0.0458716
KIRP	436	288	133	0	15	0.0344037
LAML	436	174	207	0	55	0.126147
LGG	436	264	160	0	12	0.0275229
LIHC	436	226	188	0	22	0.0504587
LUAD	436	237	174	0	25	0.0573394
LUSC	436	206	212	0	18	0.0412844
MESO	436	350	76	0	10	0.0229358
OV	436	73	263	0	100	0.229358
PAAD	436	345	76	0	15	0.0344037
PCPG	436	331	84	2	19	0.043578
PRAD	436	264	166	0	6	0.0137615
READ	436	301	124	0	11	0.0252294
SARC	436	169	204	0	63	0.144495
SKCM	436	192	224	0	20	0.0458716
STAD	436	231	189	0	16	0.0366972
STES	436	200	223	0	13	0.0298165
TGCT	436	344	84	0	8	0.0183486
THCA	436	301	111	0	24	0.0550459
THYM	436	376	50	0	10	0.0229358
UCEC	436	165	245	0	26	0.059633
UCS	436	292	138	6	0	0
UVM	436	302	122	0	12	0.0275229

## Sheet: Table S6
gene	total	no_cnv	no_or_few_mrna	no_control	success	perc_success
WNK1	35	0	3	1	31	0.8857
CDC73	35	0	3	2	30	0.8571
MSR1	35	0	4	1	30	0.8571
ROBO2	35	0	5	1	29	0.8286
LPHN2	35	0	7	0	28	0.8
MECOM	35	0	7	0	28	0.8
CAD	35	2	7	0	26	0.7429
NOTCH1	35	2	12	0	21	0.6
CDKN2A	35	6	9	0	20	0.5714
NEDD4L	35	2	14	0	19	0.5429
PCSK6	35	1	15	0	19	0.5429
FAT1	35	2	15	0	18	0.5143
FGFR1	35	0	18	0	17	0.4857
PAX5	35	3	15	0	17	0.4857
MAGI2	35	1	20	0	14	0.4
PTEN	35	6	15	0	14	0.4
MYH9	35	2	20	0	13	0.3714
PLCB1	35	1	20	1	13	0.3714
RB1	35	4	17	1	13	0.3714
PRKCZ	35	2	21	0	12	0.3429
SMARCB1	35	3	20	0	12	0.3429
SYK	35	3	20	0	12	0.3429
ALK	35	2	22	0	11	0.3143
RUNX1	35	3	22	0	10	0.2857
SMARCA4	35	3	22	0	10	0.2857
ACACA	35	1	25	0	9	0.2571
CASP1	35	4	22	0	9	0.2571
MUC20	35	1	25	0	9	0.2571
SMAD4	35	5	21	0	9	0.2571
STARD13	35	3	23	0	9	0.2571
NKX3-1	35	13	14	1	7	0.2
SRGAP3	35	4	24	0	7	0.2
HDAC9	35	6	23	0	6	0.1714
MMP2	35	8	21	0	6	0.1714
MYH11	35	6	23	0	6	0.1714
ACAD8	35	18	12	0	5	0.1429
CNOT4	35	7	23	0	5	0.1429
FOXP1	35	4	26	0	5	0.1429
KALRN	35	6	24	0	5	0.1429
PLXNB2	35	10	20	0	5	0.1429
PTCH1	35	4	26	0	5	0.1429
TCF4	35	3	27	0	5	0.1429
CLCC1	35	7	24	0	4	0.1143
ITSN1	35	6	25	0	4	0.1143
KMT2A	35	10	21	0	4	0.1143
LAMA2	35	3	28	0	4	0.1143
MLLT4	35	5	26	0	4	0.1143
PGR	35	6	25	0	4	0.1143
SEC24D	35	6	25	0	4	0.1143
TFDP1	35	7	24	0	4	0.1143
TRIO	35	6	25	0	4	0.1143
ANK3	35	4	28	0	3	0.0857
BNC2	35	5	27	0	3	0.0857
BRCA2	35	9	23	0	3	0.0857
FAF1	35	7	25	0	3	0.0857
FAS	35	13	19	0	3	0.0857
FIP1L1	35	4	28	0	3	0.0857
HSPA8	35	24	8	0	3	0.0857
IRF2	35	7	25	0	3	0.0857
LCP1	35	13	19	0	3	0.0857
NF2	35	21	11	0	3	0.0857
TP53	35	7	25	0	3	0.0857
WHSC1L1	35	10	22	0	3	0.0857
ZFHX3	35	5	27	0	3	0.0857
ARFGAP3	35	12	21	0	2	0.0571
ARID1B	35	4	29	0	2	0.0571
BAP1	35	16	17	0	2	0.0571
BMPR2	35	9	24	0	2	0.0571
CHEK2	35	24	9	0	2	0.0571
CREBBP	35	21	12	0	2	0.0571
CYTH4	35	24	9	0	2	0.0571
ELF1	35	17	16	0	2	0.0571
ERBB2	35	8	25	0	2	0.0571
FLT3	35	10	23	0	2	0.0571
FRG1	35	11	22	0	2	0.0571
KAT6B	35	22	11	0	2	0.0571
MAP2K4	35	15	18	0	2	0.0571
MAP3K4	35	19	14	0	2	0.0571
MFNG	35	25	8	0	2	0.0571
MGMT	35	12	21	0	2	0.0571
MKL1	35	24	9	0	2	0.0571
NF1	35	11	22	0	2	0.0571
PCSK5	35	5	28	0	2	0.0571
PIK3CA	35	8	25	0	2	0.0571
SMAD2	35	11	22	0	2	0.0571
SVEP1	35	8	25	0	2	0.0571
TFDP2	35	3	30	0	2	0.0571
TJP1	35	7	26	0	2	0.0571
ACSL3	35	27	7	0	1	0.0286
ACTB	35	28	6	0	1	0.0286
APC	35	5	29	0	1	0.0286
AQR	35	19	15	0	1	0.0286
ARHGAP26	35	9	25	0	1	0.0286
ATM	35	14	20	0	1	0.0286
AXIN1	35	12	22	0	1	0.0286
B2M	35	12	22	0	1	0.0286
CAST	35	12	22	0	1	0.0286
CBFB	35	22	12	0	1	0.0286
CDH1	35	16	18	0	1	0.0286
CDKN1B	35	20	14	0	1	0.0286
CHD9	35	11	23	0	1	0.0286
CNOT1	35	22	12	0	1	0.0286
COPS2	35	24	10	0	1	0.0286
CRTC3	35	29	5	0	1	0.0286
CTCF	35	24	10	0	1	0.0286
CTNNB1	35	15	19	0	1	0.0286
CUL3	35	23	11	0	1	0.0286
CYLD	35	21	13	0	1	0.0286
DEPDC1B	35	16	18	0	1	0.0286
DIS3	35	19	15	0	1	0.0286
DLG1	35	7	27	0	1	0.0286
EGFR	35	6	28	0	1	0.0286
EP300	35	12	22	0	1	0.0286
EPHA4	35	16	18	0	1	0.0286
ERBB2IP	35	13	21	0	1	0.0286
FAT2	35	7	27	0	1	0.0286
FGFR2	35	16	18	0	1	0.0286
FGFR3	35	11	23	0	1	0.0286
GNA11	35	17	17	0	1	0.0286
GNG2	35	6	28	0	1	0.0286
JMY	35	26	8	0	1	0.0286
KLF6	35	17	17	0	1	0.0286
KMT2C	35	18	16	0	1	0.0286
KRAS	35	13	21	0	1	0.0286
LNPEP	35	20	14	0	1	0.0286
LRP6	35	20	14	0	1	0.0286
MAP3K1	35	17	17	0	1	0.0286
MAP3K11	35	10	24	0	1	0.0286
MED23	35	22	12	0	1	0.0286
MEF2C	35	20	14	0	1	0.0286
MGA	35	16	18	0	1	0.0286
NCOR1	35	17	17	0	1	0.0286
NCOR2	35	8	26	0	1	0.0286
NUP93	35	12	22	0	1	0.0286
NUTM1	35	18	16	0	1	0.0286
PIK3R1	35	13	21	0	1	0.0286
PLXNA1	35	28	6	0	1	0.0286
PTPRF	35	27	7	0	1	0.0286
RASA1	35	19	15	0	1	0.0286
RASGRP1	35	16	18	0	1	0.0286
RHOA	35	21	13	0	1	0.0286
STK11	35	14	20	0	1	0.0286
TAOK1	35	7	27	0	1	0.0286
TNPO1	35	22	12	0	1	0.0286
TP53BP1	35	14	20	0	1	0.0286
TRIP10	35	28	6	0	1	0.0286
ZMYM2	35	21	13	0	1	0.0286
ZNF814	35	25	9	0	1	0.0286
ABL2	35	14	21	0	0	0
ACO1	35	18	17	0	0	0
ACSL6	35	19	16	0	0	0
ACTG1	35	28	7	0	0	0
ACTG2	35	31	4	0	0	0
ACVR1B	35	30	5	0	0	0
ACVR2A	35	24	11	0	0	0
ADAM10	35	25	10	0	0	0
ADCY1	35	26	9	0	0	0
AFF4	35	22	13	0	0	0
AGO3	35	25	10	0	0	0
AHCTF1	35	19	16	0	0	0
AHNAK	35	26	9	0	0	0
AHR	35	21	14	0	0	0
AKAP9	35	25	10	0	0	0
AKT1	35	20	15	0	0	0
APAF1	35	29	6	0	0	0
ARAP3	35	30	5	0	0	0
ARFGAP1	35	34	1	0	0	0
ARFGEF1	35	17	18	0	0	0
ARFGEF2	35	33	2	0	0	0
ARHGAP29	35	26	9	0	0	0
ARHGAP35	35	30	5	0	0	0
ARHGEF2	35	33	2	0	0	0
ARID1A	35	22	13	0	0	0
ARID2	35	22	13	0	0	0
ARID4A	35	28	7	0	0	0
ARID4B	35	23	12	0	0	0
ARID5B	35	18	17	0	0	0
ARNTL	35	19	16	0	0	0
ASH1L	35	23	12	0	0	0
ASPM	35	31	4	0	0	0
ASXL1	35	33	2	0	0	0
ATF1	35	28	7	0	0	0
ATIC	35	28	7	0	0	0
ATR	35	31	4	0	0	0
AXIN2	35	28	7	0	0	0
BAZ2B	35	11	24	0	0	0
BCL11A	35	31	4	0	0	0
BCLAF1	35	24	11	0	0	0
BLM	35	22	13	0	0	0
BPTF	35	28	7	0	0	0
BRAF	35	17	18	0	0	0
BRCA1	35	10	25	0	0	0
BRWD1	35	12	23	0	0	0
CAPN7	35	28	7	0	0	0
CARM1	35	26	9	0	0	0
CASP8	35	24	11	0	0	0
CAT	35	32	3	0	0	0
CCAR1	35	27	8	0	0	0
CCND1	35	30	5	0	0	0
CCT5	35	26	9	0	0	0
CDC27	35	29	6	0	0	0
CDK12	35	24	11	0	0	0
CDK4	35	35	0	0	0	0
CDKN1A	35	26	9	0	0	0
CEBPA	35	28	7	0	0	0
CEP290	35	28	7	0	0	0
CHD1L	35	24	11	0	0	0
CHD3	35	22	13	0	0	0
CHD4	35	27	8	0	0	0
CHD6	35	12	23	0	0	0
CHD8	35	24	11	0	0	0
CIC	35	27	8	0	0	0
CIITA	35	23	12	0	0	0
CLASP2	35	23	12	0	0	0
CLOCK	35	26	9	0	0	0
CLSPN	35	32	3	0	0	0
CLTC	35	31	4	0	0	0
CNOT3	35	33	2	0	0	0
CNTNAP1	35	34	1	0	0	0
COL1A1	35	29	6	0	0	0
CRNKL1	35	10	25	0	0	0
CSDE1	35	26	9	0	0	0
CSNK1G3	35	20	15	0	0	0
CSNK2A1	35	26	9	0	0	0
CTNND1	35	32	3	0	0	0
CTTN	35	25	10	0	0	0
CUL1	35	17	18	0	0	0
CUL2	35	28	7	0	0	0
CUX1	35	13	22	0	0	0
DDX5	35	31	4	0	0	0
DHX15	35	21	14	0	0	0
DHX35	35	29	6	0	0	0
DHX9	35	31	4	0	0	0
DICER1	35	21	14	0	0	0
DNMT3A	35	28	7	0	0	0
EEF1A1	35	28	7	0	0	0
EEF1B2	35	30	5	0	0	0
EFTUD2	35	26	9	0	0	0
EIF2AK3	35	33	2	0	0	0
EIF4A2	35	32	3	0	0	0
EIF4G1	35	32	3	0	0	0
EIF4G3	35	21	14	0	0	0
ELF3	35	30	5	0	0	0
EPC1	35	24	11	0	0	0
EPHA1	35	12	23	0	0	0
EPHA2	35	24	11	0	0	0
EPHB2	35	8	27	0	0	0
ERBB3	35	30	5	0	0	0
ERCC2	35	10	25	0	0	0
EZH2	35	21	14	0	0	0
FAM46C	35	19	16	0	0	0
FANCI	35	32	3	0	0	0
FBXO11	35	26	9	0	0	0
FBXW7	35	9	26	0	0	0
FCRL4	35	34	1	0	0	0
FKBP5	35	12	23	0	0	0
FN1	35	27	8	0	0	0
FOXA1	35	29	6	0	0	0
FOXA2	35	24	11	0	0	0
FUBP1	35	25	10	0	0	0
FUS	35	34	1	0	0	0
FXR1	35	25	10	0	0	0
G3BP1	35	26	9	0	0	0
G3BP2	35	25	10	0	0	0
GATA3	35	23	12	0	0	0
GNAI1	35	26	9	0	0	0
GNAS	35	33	2	0	0	0
GOLGA5	35	24	11	0	0	0
GPS2	35	21	14	0	0	0
GPSM2	35	30	5	0	0	0
HDAC3	35	31	4	0	0	0
HGF	35	22	13	0	0	0
HLA-A	35	35	0	0	0	0
HLA-B	35	35	0	0	0	0
HLF	35	19	16	0	0	0
HNF1A	35	27	8	0	0	0
HNRNPDL	35	23	12	0	0	0
HRAS	35	22	13	0	0	0
HSP90AA1	35	21	14	0	0	0
HSP90AB1	35	31	4	0	0	0
IDH1	35	26	9	0	0	0
IDH2	35	31	4	0	0	0
ING1	35	21	14	0	0	0
INPP4A	35	34	1	0	0	0
INPPL1	35	29	6	0	0	0
IREB2	35	25	10	0	0	0
IRF6	35	27	8	0	0	0
IRF7	35	23	12	0	0	0
IRS2	35	17	18	0	0	0
ITGA9	35	11	24	0	0	0
KDR	35	17	18	0	0	0
KEAP1	35	30	5	0	0	0
KIT	35	17	18	0	0	0
KLF4	35	32	3	0	0	0
KMT2D	35	29	6	0	0	0
LDHA	35	31	4	0	0	0
LIMA1	35	32	3	0	0	0
LRPPRC	35	24	11	0	0	0
MACF1	35	14	21	0	0	0
MAP2K1	35	18	17	0	0	0
MAP4K1	35	33	2	0	0	0
MAP4K3	35	23	12	0	0	0
MAT2A	35	35	0	0	0	0
MAX	35	29	6	0	0	0
MCM3	35	32	3	0	0	0
MCM8	35	21	14	0	0	0
MED17	35	20	15	0	0	0
MED24	35	30	5	0	0	0
MEN1	35	28	7	0	0	0
MET	35	22	13	0	0	0
MLH1	35	24	11	0	0	0
MLH3	35	29	6	0	0	0
MNDA	35	29	6	0	0	0
MTOR	35	21	14	0	0	0
MYB	35	17	18	0	0	0
MYC	35	35	0	0	0	0
MYCN	35	32	3	0	0	0
MYD88	35	28	7	0	0	0
MYH10	35	17	18	0	0	0
MYH14	35	22	13	0	0	0
NAP1L1	35	30	5	0	0	0
NCF2	35	33	2	0	0	0
NCK1	35	11	24	0	0	0
NCKAP1	35	27	8	0	0	0
NDRG1	35	30	5	0	0	0
NFATC4	35	33	2	0	0	0
NFE2L2	35	28	7	0	0	0
NOTCH2	35	15	20	0	0	0
NPM1	35	27	8	0	0	0
NR2F2	35	27	8	0	0	0
NR4A2	35	31	4	0	0	0
NRAS	35	26	9	0	0	0
NSD1	35	22	13	0	0	0
NTN4	35	16	19	0	0	0
NTRK2	35	15	20	0	0	0
NUP107	35	27	8	0	0	0
NUP98	35	20	15	0	0	0
PABPC1	35	34	1	0	0	0
PABPC3	35	21	14	0	0	0
PBRM1	35	17	18	0	0	0
PCBP1	35	35	0	0	0	0
PCDH18	35	30	5	0	0	0
PER1	35	20	15	0	0	0
PIK3C2B	35	25	10	0	0	0
PIK3CB	35	29	6	0	0	0
PIK3R3	35	23	12	0	0	0
PIP5K1A	35	34	1	0	0	0
PLCG1	35	29	6	0	0	0
POLR2B	35	17	18	0	0	0
POM121	35	29	6	0	0	0
PPM1D	35	28	7	0	0	0
PPP2R1A	35	33	2	0	0	0
PPP2R5A	35	25	10	0	0	0
PPP2R5C	35	19	16	0	0	0
PPP6C	35	25	10	0	0	0
PRKAR1A	35	19	16	0	0	0
PRPF8	35	22	13	0	0	0
PRRX1	35	34	1	0	0	0
PSIP1	35	15	20	0	0	0
PSMA6	35	32	3	0	0	0
PSMD11	35	29	6	0	0	0
PSME3	35	32	3	0	0	0
PTGS1	35	25	10	0	0	0
PTPN11	35	24	11	0	0	0
PTPRU	35	29	6	0	0	0
RAC1	35	30	5	0	0	0
RAD21	35	28	7	0	0	0
RAD23B	35	30	5	0	0	0
RASA2	35	27	8	0	0	0
RBM5	35	24	11	0	0	0
RFC4	35	24	11	0	0	0
RGS3	35	22	13	0	0	0
RHEB	35	25	10	0	0	0
RHOT1	35	30	5	0	0	0
RPL22	35	14	21	0	0	0
RPL5	35	32	3	0	0	0
RPSAP58	35	21	14	0	0	0
RTN4	35	4	31	0	0	0
SCAI	35	24	11	0	0	0
SEC31A	35	25	10	0	0	0
SETD2	35	19	16	0	0	0
SETDB1	35	34	1	0	0	0
SF3A3	35	32	3	0	0	0
SF3B1	35	34	1	0	0	0
SFPQ	35	33	2	0	0	0
SH2B3	35	34	1	0	0	0
SHMT1	35	21	14	0	0	0
SIN3A	35	27	8	0	0	0
SMO	35	33	2	0	0	0
SMURF2	35	28	7	0	0	0
SOS1	35	23	12	0	0	0
SOS2	35	27	8	0	0	0
SOX17	35	32	3	0	0	0
SOX9	35	29	6	0	0	0
SPOP	35	31	4	0	0	0
SPRR3	35	34	1	0	0	0
SPTAN1	35	27	8	0	0	0
SRGAP1	35	15	20	0	0	0
STAG1	35	9	26	0	0	0
STIP1	35	32	3	0	0	0
STK4	35	32	3	0	0	0
SUZ12	35	27	8	0	0	0
SYNCRIP	35	28	7	0	0	0
TAOK2	35	23	12	0	0	0
TBL1XR1	35	20	15	0	0	0
TBX3	35	28	7	0	0	0
TCF12	35	10	25	0	0	0
TCF7L2	35	15	20	0	0	0
TET2	35	25	10	0	0	0
TGFBR2	35	19	16	0	0	0
THRAP3	35	28	7	0	0	0
TJP2	35	3	32	0	0	0
TNPO2	35	30	5	0	0	0
TOM1	35	22	13	0	0	0
TRERF1	35	20	15	0	0	0
TSC1	35	22	13	0	0	0
TXNIP	35	35	0	0	0	0
U2AF1	35	22	13	0	0	0
USP6	35	21	14	0	0	0
VHL	35	26	9	0	0	0
VIM	35	22	13	0	0	0
WASF3	35	14	21	0	0	0
WHSC1	35	20	15	0	0	0
WIPF1	35	29	6	0	0	0
WNT5A	35	23	12	0	0	0
WT1	35	24	11	0	0	0
XPO1	35	33	2	0	0	0
XRN1	35	22	13	0	0	0
YBX1	35	33	2	0	0	0
YBX3	35	26	9	0	0	0
ZC3H11A	35	34	1	0	0	0
ZFP36L1	35	21	14	0	0	0
ZFP36L2	35	30	5	0	0	0
ZNF292	35	21	14	0	0	0
ZNF638	35	30	5	0	0	0
ZNF750	35	28	7	0	0	0
